# Supplementary material for: Relationships between the lithology of purple rocks and the pedogenesis of purple soils in the Sichuan Basin, China
Source: Sci Rep. 2019 Sep 13;9:13272. doi: 10.1038/s41598-019-49687-9 (PMC6744432; doi:10.1038/s41598-019-49687-9)
Supplement: Supplementary file 1 — Dataset 1 [file 41598_2019_49687_MOESM1_ESM.xlsx]

## Sheet: Purple rocks
Table 1 The particle size distribution of the purple rocks
Rock		n	Particle size (Mean ± SD, %)
			Coarse sand	Fine sand	Silt	Clay
			(2-0.2 mm)	(0.2-0.02 mm)	(0.02-0.002 mm)	(<0.002 mm)
K2j	Red purple rock	5	1.27±0.34	57.42±2.93	26.75±1.98	14.56±1.29
K1c	Yellowish red purple rock	5	0.32±0.25	39.06±2.35	43.24±2.51	17.38±2.28
J3p	Brown purple rock	5	0.58±0.28	35.25±4.21	45.38±2.78	18.79±2.35
J3s	Reddish brown purple rock	5	2.19±0.54	33.83±1.66	46.48±3.61	17.50±1.66
J2s	Grayish brown purple rock	5	7.43±1.73	40.68±3.34	36.56±1.72	15.33±1.39
J1-2z	Dark purple rock	5	10.81±1.39	36.73±1.27	34.25±1.54	18.21±2.32
Table 2 SiO2/Al2O3, SiO2/Fe2O3 and SiO2/R2O3 ratios in the clay fraction of the purple rocks
Rock		n	SiO2 (%)	Al2O3 (%)	Fe2O3 (%)	SiO2/Al2O3	SiO2/Fe2O3	SiO2/R2O3	CEC(cmolc kg−1)
K2j	Red purple rock	5	48.55±1.17	22.84±0.48	10.28±0.23	3.61±0.12	12.59±0.36	2.81±0.07	15.25±2.12
K1c	Yellowish red purple rock	5	51.25±1.84	19.57±0.37	8.15±0.35	4.45±0.11	16.77±0.43	3.52±0.12	16.58±2.35
J3p	Brown purple rock	5	58.56±2.36	21.20±0.44	8.93±0.22	4.70±0.14	17.49±0.38	3.70±0.13	20.39±1.29
J3s	Reddish brown purple rock	5	52.88±3.11	20.23±0.32	7.75±0.17	4.44±0.15	18.20±0.45	3.57±0.09	17.63±2.28
J2s	Grayish brown purple rock	5	55.19±1.28	20.40±0.70	9.48±0.36	4.60±0.13	15.52±0.39	3.55±0.10	15.82±2.10
J1-2z	Dark purple rock	5	51.18±2.33	21.74±0.28	9.00±0.29	4.00±0.08	15.16±0.24	3.17±0.06	16.17±1.72
Table 3 Calcium carbonate contents and pH values of the purple rocks
Rock		n	Calcium carbonate content (%)	pH
K2j	Red purple rock	5	-	5.8±0.1
K1c	Yellowish red purple rock	5	5.68±1.12	7.9±0.2
J3p	Brown purple rock	5	6.35±1.23	8.1±0.1
J3s	Reddish brown purple rock	5	6.87±0.85	8.2±0.1
J2s	Grayish brown purple rock	5	1.29±0.67	7.2±0.2
J1-2z	Dark purple rock	5	1.03±0.28	7.3±0.2
Table 4 Organic matter and nutrient contents of the purple rocks
Rock		n	OM	TN	AN	TP	AP	TK	AK
			(g kg-1)	(g kg-1)	(mg kg-1)	(g kg-1)	(mg kg-1)	(g kg-1)	(mg kg-1)
K2j	Red purple rock	5	2.7±1.4	0.35±0.22	33±12	0.30±0.17	3.9±1.4	8.2±3.3	28±15
K1c	Yellowish red purple rock	5	3.6±1.0	0.52±0.07	42±15	0.26±0.11	3.5±0.8	7.0±2.9	36±12
J3p	Brown purple rock	5	2.4±1.3	0.47±0.13	37±16	0.57±0.25	4.4±1.5	11.8±2.4	69±25
J3s	Reddish brown purple rock	5	2.1±0.6	0.41±0.14	32±13	0.41±0.16	2.7±0.7	9.5±4.8	60±19
J2s	Grayish brown purple rock	5	3.3±1.2	0.43±0.11	36±10	0.38±0.13	5.3±1.6	8.3±2.0	55±21
J1-2z	Dark purple rock	5	3.2±0.7	0.54±0.15	45±12	0.33±0.07	4.2±0.5	7.2±2.5	44±14

## Sheet: Purple soils
Table 5 The particle size distribution of the purple soils from various purple rocks
Rock	Soil	n	Particle size (Mean ± SD, %)
			Coarse sand	Fine sand	Silt	Clay
			(2-0.2 mm)	(0.2-0.02 mm)	(0.02-0.002 mm)	(<0.002 mm)
K2j	Red purple soil	32	4.28±2.26	57.00±21.03	22.34±9.11	16.38±9.24
K1c	Yellowish red purple soil	27	1.47±1.21	37.50±8.79	39.22±9.86	21.81±5.74
J3p	Brown purple soil	43	1.84±1.24	34.82±11.87	40.02±8.16	23.32±9.28
J3s	Reddish brown purple soil	70	4.95±4.06	32.00±15.45	40.84±10.41	22.21±8.86
J2s	Grayish brown purple soil	35	13.33±15.48	37.93±9.33	30.38±6.65	18.36±7.83
J1-2z	Dark purple soil	20	21.13±14.08	26.47±9.12	29.41±9.94	22.99±12.09
Table 6 SiO2/Al2O3, SiO2/Fe2O3 and SiO2/R2O3 ratios in the clay fraction of the purple soils
Rock	Soil	n	SiO2 (%)	Al2O3 (%)	Fe2O3 (%)	SiO2/ Al2O3	SiO2/ Fe2O3	SiO2/ R2O3	CEC(cmolc kg−1)
K2j	Red purple soil	32	48.25±3.15	22.36±1.12	10.25±0.75	3.67±0.62	12.55±2.03	2.84±0.57	15.37±1.87
K1c	Yellowish red purple soil	27	50.77±3.04	20.38±1.85	8.89±0.80	4.23±0.45	15.23±2.26	3.31±0.41	17.26±3.28
J3p	Brown purple soil	43	57.70±3.84	21.20±1.96	8.93±0.83	4.63±0.79	17.23±2.67	3.65±0.63	22.24±4.91
J3s	Reddish brown purple soil	70	51.98±3.36	20.15±1.46	8.72±0.78	4.39±0.56	15.90±1.91	3.44±0.46	19.32±4.37
J2s	Grayish brown purple soil	35	52.86±2.71	21.08±1.37	10.40±0.64	4.26±0.48	13.55±0.96	3.24±0.36	16.15±2.31
J1-2z	Dark purple soil	20	50.88±3.03	21.98±2.09	8.91±0.81	3.94±0.75	15.23±2.37	3.13±0.52	16.52±2.29
Table 7 Calcium carbonate contents and pH values of the purple soils
Rock	Soil	n	Calcium carbonate content (%)	pH
K2j	Red purple soil	32	-	5.7±0.3
K1c	Yellowish red purple soil	27	5.51±1.53	7.8±0.1
J3p	Brown purple soil	43	6.10±1.78	8.1±0.3
J3s	Reddish brown purple soil	70	6.36±2.15	8.1±0.2
J2s	Grayish brown purple soil	35	1.12±0.42	7.0±0.3
J1-2z	Dark purple soil	20	0.84±0.31	7.1±0.4
Table 8 Organic matter and nutrient contents of the purple soils
Rock	Soil	n	OM	TN	AN	TP	AP	TK	AK
			(g kg-1)	(g kg-1)	(mg kg-1)	(g kg-1)	(mg kg-1)	(g kg-1)	(mg kg-1)
K2j	Red purple soil	32	11.3±3.3	0.65±0.21	56±25	0.30±0.15	4.9±1.6	16.9±4.1	53±19
K1c	Yellowish red purple soil	27	12.7±4.2	0.82±0.32	74±32	0.28±0.18	4.7±1.3	15.7±3.5	63±22
J3p	Brown purple soil	43	11.0±2.6	0.76±0.27	63±29	0.94±0.42	5.6±1.9	24.9±5.2	91±33
J3s	Reddish brown purple soil	70	10.5±2.8	0.76±0.24	55±23	0.52±0.34	3.8±1.1	20.8±4.7	87±30
J2s	Grayish brown purple soil	35	12.4±3.7	0.76±0.26	56±26	0.51±0.23	6.1±2.2	17.1±4.3	82±27
J1-2z	Dark purple soil	20	12.3±3.5	0.83±0.29	86±35	0.44±0.21	5.1±1.7	15.9±3.8	79±25
